# Supplementary material for: Rapid Detection of Avocado Oil Adulteration Using Low-Field Nuclear Magnetic Resonance
Source: Foods. 2022 Apr 14;11(8):1134. doi: 10.3390/foods11081134 (PMC9032617; doi:10.3390/foods11081134)
Supplement: Supplementary file 1 [file foods-11-01134-s001.zip]

Archive with 1 entries (1 files):
- foods-1623522-supplementary.pdf
